# Supplementary material for: A Computationally Optimized Broadly Reactive Hemagglutinin and Neuraminidase Vaccine Boosts Antibody-Secreting Cells and Induces a Robust Serological Response, Preventing Lung Damage in a Pre-Immune Model
Source: Vaccines (Basel). 2024 Jun 24;12(7):706. doi: 10.3390/vaccines12070706 (PMC11281495; doi:10.3390/vaccines12070706)
Supplement: Supplementary file 1 [file vaccines-12-00706-s001.zip]

Archive with 1 entries (1 files):
- vaccines-2997810-supplementary.pdf
